# Supplementary material for: Effect of Polymer Composition on the Optical Properties of a New Aggregation-Induced Emission Fluorophore: A Combined Experimental and Computational Approach
Source: Polymers (Basel). 2023 Aug 24;15(17):3530. doi: 10.3390/polym15173530 (PMC10489943; doi:10.3390/polym15173530)
Supplement: Supplementary file 1 [file polymers-15-03530-s001.zip]

Archive with 1 entries (1 files):
- polymers-2563586-supplementary.pdf
